# Supplementary material for: Evaluation of Two Methods for Quantification of Glycosaminoglycan Biomarkers in Newborn Dried Blood Spots from Patients with Severe and Attenuated Mucopolysaccharidosis Type II
Source: Int J Neonatal Screen. 2022 Jan 21;8(1):9. doi: 10.3390/ijns8010009 (PMC8884011; doi:10.3390/ijns8010009)
Supplement: Supplementary file 1 [file IJNS-08-00009-s001.zip]

Archive with 1 entries (1 files):
- IJNS-1525481-supplementary.pdf
